# Supplementary material for: Let’s Play the fMRI—Advantages of Gamified Paradigm in Examining the Motor Cortex of Young Children
Source: J Clin Med. 2022 May 22;11(10):2929. doi: 10.3390/jcm11102929 (PMC9145096; doi:10.3390/jcm11102929)
Supplement: Supplementary file 1 [file jcm-11-02929-s001.zip]

Archive with 2 entries (2 files):
- jcm-1613045-supplementary Movie S1.mp4
- jcm-1613045-supplementary Table S1.pdf
